# Supplementary material for: Cryptic Diversity in Paramecium multimicronucleatum Revealed with a Polyphasic Approach
Source: Microorganisms. 2022 May 5;10(5):974. doi: 10.3390/microorganisms10050974 (PMC9143557; doi:10.3390/microorganisms10050974)
Supplement: Supplementary file 1 [file microorganisms-10-00974-s001.zip]

Archive with 4 entries (4 files):
- Suppl Table 1.pdf
- Suppl Table 2.pdf
- Suppl Table 3.pdf
- Supplementary Figures.pdf
